# Supplementary material for: Can’t simply roll it out: Evaluating a real-world virtual reality intervention to reduce driving under the influence
Source: PLoS One. 2021 Apr 29;16(4):e0250273. doi: 10.1371/journal.pone.0250273 (PMC8084189; doi:10.1371/journal.pone.0250273)
Supplement: S1 Appendix — (XLSX) [file pone.0250273.s001.xlsx]

## Sheet: For Plos
Condition	Age	Gender	Drivingexperience	T1Intention	T1Behaviour	T2Intention	T2Behaviour
Intervention	18	Male	1	1	1	1	1
Intervention	18	Male	2	1	1	2	2
Intervention	20	Male	3	1	1	1	1
Intervention	22	Male	4	1	2	2	1
Intervention	21	Male	3	1	1	1	1
Intervention	19	Male	2	1	1	1	1
Intervention	19	Male	3	1	1	1	1
Intervention	19	Male	1	1	1	1	1
Intervention	22	Male	3	1	1	1	1
Intervention	21	Male	9	1	1	2	2
Intervention	22	Male	4	1	1	1	1
Intervention	19	Male	3	1	1	1	1
Intervention	18	Male	3	1	2	3	1
Intervention	20	Male	1	1	1	2	1
Intervention	25	Male	7	1	1	1	1
Intervention	20	Male	2	1	1	1	1
Intervention	18	Female	3	1	1	1	1
Intervention	22	Female	6	1	1	1	1
Intervention	24	Female	3	1	1	2	2
Intervention	22	Male	4	2	2	3	2
Intervention	21	Male	7	2	2	5	5
Intervention	25	Male	8	1	1	1	1
Intervention	18	Male	1	1	1	1	1
Intervention	21	Male	5	1	1	1	1
Intervention	19	Male	2	1	1	1	1
Intervention	18	Female	0	1	1	1	1
Intervention	22	Female	4	2	2	1	1
Intervention	21	Female	3	1	1	1	1
Intervention	21	Female	3	1	1	1	1
Intervention	22	Female	5	1	1	1	1
Intervention	19	Female	3	1	1	1	1
Intervention	24	Male	7	1	1	2	1
Intervention	24	Male	1	1	1	3	1
Intervention	21	Male	3	2	1	1	1
Intervention	22	Male	6	2	2	1	1
Intervention	23	Male	6	2	1	3	1
Intervention	19	Male	3	1	1	1	1
Intervention	23	Male	3	1	1	2	3
Intervention	23	Male	4	1	1	1	1
Intervention	24	Male	7	1	1	1	1
Intervention	21	Male	3	1	1	1	1
Intervention	18	Male	1	1	1	1	1
Intervention	18	Female	2	1	1	2	2
Intervention	22	Female	2	1	1	1	1
Intervention	18	Female	3	1	1	1	1
Intervention	22	Female	4	1	1	1	1
Intervention	25	Male	5	1	1	1	1
Intervention	23	Male	5	2	2	1	1
Intervention	20	Male	1	1	1	1	1
Intervention	24	Male	3	1	1	1	1
Intervention	20	Male	3	1	1	1	1
Intervention	25	Male	4	1	2	1	1
Intervention	20	Male	2	2	2	2	1
Intervention	23	Male	5	3	2	3	2
Intervention	19	Male	2	1	1	1	1
Intervention	18	Male	3	1	1	1	1
Intervention	18	Male	2	1	1	1	1
Intervention	18	Male	1	1	1	2	1
Intervention	25	Male	6	1	1	1	1
Intervention	19	Male	4	1	1	1	1
Intervention	19	Male	1	1	1	1	1
Intervention	18	Male	1	1	1	1	1
Intervention	21	Male	5	1	1	1	1
Intervention	19	Male	2	1	1	1	1
Intervention	22	Male	4	1	1	1	1
Intervention	23	Male	6	1	1	1	1
Intervention	24	Male	8	1	1	1	2
Intervention	18	Male	2	1	1	1	1
Intervention	21	Male	3	1	1	1	1
Intervention	21	Male	5	1	1	1	1
Intervention	19	Male	3	1	1	2	2
Intervention	23	Male	5	1	2	2	1
Intervention	22	Male	0	1	1	1	1
Intervention	18	Male	2	1	1	1	1
Intervention	22	Male	3	1	1	1	1
Intervention	22	Male	1	1	1	1	1
Intervention	18	Male	2	1	1	1	1
Intervention	23	Male	2	1	1	1	1
Intervention	19	Male	0	1	1	1	1
Intervention	22	Female	3	1	1	1	1
Intervention	19	Female	1	1	1	1	1
Intervention	19	Female	1	1	1	1	1
Intervention	21	Female	3	3	4	1	1
Intervention	20	Female	1	1	1	1	1
Intervention	20	Female	4	1	2	1	2
Intervention	23	Female	2	1	1	1	1
Intervention	19	Female	3	1	2	2	2
Intervention	20	Female	3	1	1	1	1
Intervention	24	Female	2	1	1	1	1
Intervention	25	Female	6	1	1	1	1
Intervention	20	Female	4	1	1	1	1
Intervention	21	Female	3	1	1	1	1
Intervention	18	Female	2	1	1	1	1
Intervention	22	Female	3	1	1	1	1
Intervention	20	Female	5	1	1	1	1
Intervention	22	Female	5	1	1	1	1
Intervention	21	Female	3	1	1	1	1
Intervention	24	Female	1	1	1	1	1
Control	18	Male	1	1	4	1	1
Control	24	Male	8	2	2	4	5
Control	20	Male	4	1	1	3	3
Control	24	Male	7	2	2	3	4
Control	24	Male	6	1	1	1	1
Control	20	Male	2	1	1	2	2
Control	18	Male	1	1	1	1	1
Control	19	Male	1	1	1	1	1
Control	21	Male	5	1	1	1	1
Control	20	Male	4	1	1	2	2
Control	19	Male	3	1	1	1	1
Control	18	Male	2	1	1	2	1
Control	18	Male	2	1	1	1	1
Control	21	Male	4	1	1	1	1
Control	24	Male	2	1	1	1	1
Control	19	Male	3	1	1	1	1
Control	24	Male	6	1	1	1	2
Control	18	Male	3	1	1	1	1
Control	18	Male	2	1	1	2	2
Control	21	Male	6	1	1	1	1
Control	20	Male	1	1	1	1	1
Control	22	Male	1	1	1	1	1
Control	24	Male	7	1	1	1	1
Control	24	Male	1	1	1	1	1
Control	21	Male	4	1	1	1	1
Control	24	Female	9	2	3	1	1
Control	25	Female	7	1	1	1	1
Control	18	Female	2	1	1	1	1
Control	19	Female	4	1	1	2	1
Control	19	Female	3	1	1	1	2
Control	22	Female	3	1	1	1	1
Control	24	Female	8	1	1	1	1
Control	19	Female	2	1	1	1	1
Control	21	Female	5	1	1	2	2
Control	23	Female	0	1	1	1	1
Control	23	Female	7	1	1	1	1
Control	19	Female	1	1	1	1	1
Control	25	Female	1	1	1	1	1
Control	19	Female	4	1	1	1	1
